# Supplementary material for: Gtsf1 is essential for proper female sex determination and transposon silencing in the silkworm, Bombyx mori
Source: PLoS Genet. 2020 Nov 2;16(11):e1009194. doi: 10.1371/journal.pgen.1009194 (PMC7660909; doi:10.1371/journal.pgen.1009194)
Supplement: S1 Table — (XLSX) [file pgen.1009194.s001.xlsx]

## Sheet: Sheet1
S1 Table. Primers used in this work.
Primer name	Primer sequence(5’to3’)	The purpose
Bmdsx-F	AACCATGCCACCACTGATACCAAC	Detect Bmdsx splicing
Bmdsx-R	GCACAACGAATACTGCTGCAATCG	Detect Bmdsx splicing
BmRP49-F	TCCAACAAGAAGACCCGTCA	q-RT-PCR
BmRP49-R	GCTCTTTCCACGATCAGCTT	q-RT-PCR
BmMasc-F	GCTAAAATTGCTGGGATTGCTA	q-RT-PCR
BmMasc-R	CAGCAATCGGAATTTTCTTCTG	q-RT-PCR
BmKabuki-F	CCCACTGGCTTTAATGACCG	q-RT-PCR
BmKabuki-R	CTTTTGTTCGGCAGGCGATA	q-RT-PCR
BmMatsui-F	GGATGTTACCCGGACCTGAA	q-RT-PCR
BmMatsui-R	GTTGCTACCTGTACTGCTGC	q-RT-PCR
BmPao-F	AGCGAAACCCAGGAAGATGA	q-RT-PCR
BmPao-R	TTGCTGTTGAGGATGCGAAG	q-RT-PCR
BmBm1 neet-F	GCAAAACACAACACGCAACA	q-RT-PCR
BmBm1 neet-R	TCATTCCACTGCCCGTAACT	q-RT-PCR
BmMag-F	CCAAAGCAAACGGTCAGTGA	q-RT-PCR
BmMag-R	TAGAGGCGGGATGATAGGGA	q-RT-PCR
BmNoguchi-F	CCGAGAAGCAGACAGAGACA	q-RT-PCR
BmNoguchi-R	CCTTCAAAGCAGCACAGGAG	q-RT-PCR
BmYamato-F	CGAAGACTTTGCGAGACGAG	q-RT-PCR
BmYamato-R	CGTCCACATAACTTCAGCGG	q-RT-PCR
BmGtsf1-Seq-F	AGTTAGGACAAATAGAAATTAT	Detect mutation
BmGtsf1-Seq-R	AATTTCGAGTTAATCCGACGTT	Detect mutation
BmGtsf1-F	AAACGTCACATGCTGGACAC	q-RT-PCR
BmGtsf1-F	CCTTCTTCGATGGATCCGGT	q-RT-PCR
U6-stem-loop	CTCAACTGGTGTCGTGGAGTCGGCA	cDNA synthesis
	ATTCAGTTGAGACGATTTTGCGT
Fem-stem-loop	CTCAACTGGTGTCGTGGAGTCGGCA	cDNA synthesis
	ATTCAGTTGAGATGACTTTAT
Masc-stem-loop	CTCAACTGGTGTCGTGGAGTCGGCA	cDNA synthesis
	ATTCAGTTGAGTCTGATTAGCTTCA
U6-qPCR-F	ACACTCCAGCTGGGCTGCGCAAGGATGACACG	q-RT-PCR
Fem-qPCR-F	ACACTCCAGCTGGGTACCTCTTTTTGTCAATTC	q-RT-PCR
Masc-piRNA-F	ACACTCCAGCTGGGAAAAGAGGTAACAAT	q-RT-PCR
Fem-seq-F	ACTTCGTTTATAATTCTCGGATCG	Analysis of genotype
Fem-seq-R	ATAAAATTCCAAACATCAGTAAGC	Analysis of genotype
piRNA-R	CTCAACTGGTGTCGTGGAGTCGG	q-RT-PCR
