# Supplementary material for: Gtsf1 is essential for proper female sex determination and transposon silencing in the silkworm, Bombyx mori
Source: PLoS Genet. 2020 Nov 2;16(11):e1009194. doi: 10.1371/journal.pgen.1009194 (PMC7660909; doi:10.1371/journal.pgen.1009194)
Supplement: S2 Table — (XLSX) [file pgen.1009194.s002.xlsx]

## Sheet: Sheet1
S2 Table. Summary of the mutagenesis analysis
clone	individual	deletion size (bp)	mutation position at CDS	mutation type
1	1	72+18	195, 287	frame shift mutation
2	1	228	193	frame shift mutation
3	1	125	187	frame shift mutation
4	1	69+6	196, 301	in frame mutation
5	2	190+6	187, 301	in frame mutation
6	2	191	187	frame shift mutation
7	2	192	195	frame shift mutation
8	2	203	195	frame shift mutation
9	3	306+4	216, 301	frame shift mutation
10	3	251+7	187, 302	frame shift mutation
11	3	110	196	frame shift mutation
12	3	148	196	frame shift mutation
13	4	5+5	195, 300	frame shift mutation
14	4	13+4	197, 301	frame shift mutation
15	4	131	196,	frame shift mutation
16	4	109	198	frame shift mutation
17	5	146	187	frame shift mutation
18	5	174	187	frame shift mutation
19	5	116	196	frame shift mutation
20	5	28+11	201, 306	frame shift mutation
